# Supplementary material for: Noninvasive detection of twin zygosity using genome‐wide linkage disequilibrium information
Source: Clin Transl Med. 2024 Dec 19;14(12):e70130. doi: 10.1002/ctm2.70130 (PMC11659192; doi:10.1002/ctm2.70130)
Supplement: Supplementary file 3 — Supporting information [file CTM2-14-e70130-s003.xlsx]

## Sheet: Table S1
Table S1. Reaction volumes of PCR1
Components	Volumes (μL)
2x Taq polymerase Master mix (TSINGKE, China)	10
Primer mix	4
DNA templates	6
Total	20

## Sheet: Table S2
Table S2. PCR setups of PCR1
Temperature (℃)	Time and Cycles
94	5min
94	15s	15 Cycles
60	4min
72	10min
4	Hold

## Sheet: Table S3
Table S3. Reaction volumes of PCR2
Components	Volumes (μL)
2x Taq polymerase Master mix (TSINGKE, China)	20
Primer mix	5
DNA templates	15
Total	40

## Sheet: Table S4
Table S4. PCR setups of PCR2
Temperature (℃)	Time and Cycles
94	5min
94	15s	16 Cycles
58	2min
72	10min
4	Hold

## Sheet: Table S5
Table S5. Detailed information for the analysis of individual SNP alleles in cfDNA from 55 twin pregnancies.
Sample ID	Category1 SNP (n)	Category2 SNP (n)	Category3 SNP (n)	Informative SNP (n)	Informative SNP Mean P0	Informative SNP Mean Ptotal	fftotal (%)	ff1 (%)	ff2 (%)	SNP Zygote (cutoff=15)	SNP Zygote (cutoff=28)	STR Zygote
M001	113	252	121	4	NA	NA	11.38	NA	NA	MZ	MZ	MZ
M002	110	259	155	19	0.002	0.0011	9.32	3.92	5.47	DZ	MZ	DZ
M003	147	226	148	29	0.0012	0.0011	11.62	3.76	6.37	DZ	DZ	DZ
M004	129	238	123	50	0.0001	0.0006	22.04	7.61	13.83	DZ	DZ	DZ
M005	100	272	126	13	NA	NA	18.78	NA	NA	MZ	MZ	MZ
M006	133	189	140	1	NA	NA	14.54	NA	NA	MZ	MZ	MZ
M007	141	230	125	6	NA	NA	23.2	NA	NA	MZ	MZ	MZ
M008	142	257	128	42	0.0005	0.001	9.72	3.4	5.75	DZ	DZ	DZ
M009	153	222	81	13	NA	NA	25.78	NA	NA	MZ	MZ	MZ
M010	121	237	139	80	0.0001	0.0008	18.48	6	10.28	DZ	DZ	DZ
M011	143	254	107	56	0.0007	0.0006	9.54	2.59	4.52	DZ	DZ	DZ
M012	167	271	88	4	NA	NA	21.5	NA	NA	MZ	MZ	MZ
M013	108	238	112	23	0.0003	0.0008	11.52	4.68	7.08	DZ	MZ	DZ
M014	174	201	83	53	0.0001	0.0007	18.48	6.22	10.36	DZ	DZ	DZ
M015	113	232	148	7	NA	NA	10.6	NA	NA	MZ	MZ	MZ
M016	131	207	150	13	NA	NA	25	NA	NA	MZ	MZ	MZ
M017	119	271	99	85	0.0003	0.0009	17.48	6.21	9.79	DZ	DZ	DZ
M018	120	248	111	5	NA	NA	13.54	NA	NA	MZ	MZ	MZ
M019	129	239	126	52	0.0004	0.0011	21.76	8.33	12.07	DZ	DZ	DZ
M020	123	255	98	92	0	0.0005	23.08	9.59	13.99	DZ	DZ	DZ
M021	130	252	101	99	0.0002	0.0005	10.12	3.41	5.68	DZ	DZ	DZ
M022	120	241	149	52	0.0002	0.0008	13.58	4.28	7.11	DZ	DZ	DZ
M023	148	252	116	9	NA	NA	13.18	NA	NA	MZ	MZ	MZ
M024	153	266	109	26	0	0.0008	19.42	8.48	14.12	DZ	MZ	MZ
M025	136	266	109	160	0	0.0003	20	7.28	12.08	DZ	DZ	DZ
M026	123	267	122	99	0	0.0004	19.36	7.34	12.06	DZ	DZ	DZ
M027	112	187	153	97	0	0.0004	18.26	7.4	10.77	DZ	DZ	DZ
M028	154	274	126	46	0.0004	0.0006	7.82	2.47	4.16	DZ	DZ	DZ
M029	149	264	115	20	0.0007	0.0009	16.98	2.24	10	DZ	MZ	MZ
M030	154	207	118	84	0.0002	0.0007	10.2	3.76	5.92	DZ	DZ	DZ
M031	132	260	179	55	0.0003	0.0004	13.38	4.37	7.64	DZ	DZ	DZ
M032	113	244	117	48	0.0001	0.0007	10.22	4.65	6.99	DZ	DZ	DZ
M033	139	200	124	12	NA	NA	18.96	NA	NA	MZ	MZ	MZ
M034	143	231	151	61	0.0007	0.0004	15.38	4.35	8.74	DZ	DZ	DZ
M035	90	248	103	27	0.0002	0.0008	14.6	3.6	8.96	DZ	MZ	MZ
M036	162	242	150	13	NA	NA	20.3	NA	NA	MZ	MZ	MZ
M037	129	259	83	14	NA	NA	8.7	NA	NA	MZ	MZ	MZ
M038	115	253	100	7	NA	NA	12.5	NA	NA	MZ	MZ	MZ
M039	132	254	114	11	NA	NA	10.86	NA	NA	MZ	MZ	MZ
M040	181	243	144	10	NA	NA	17.06	NA	NA	MZ	MZ	MZ
M041	148	246	137	5	NA	NA	7.12	NA	NA	MZ	MZ	MZ
M042	139	238	140	12	NA	NA	18.34	NA	NA	MZ	MZ	MZ
M043	178	284	108	93	0.0002	0.0003	9.18	2.66	5.87	DZ	DZ	DZ
M044	160	239	112	23	0.0002	0.0008	24.3	1.7	16.93	DZ	MZ	MZ
M045	125	251	124	98	0.0001	0.0004	21.54	6.88	12.45	DZ	DZ	DZ
M046	125	278	121	17	0.0006	0.0009	11.64	2.19	7.18	DZ	MZ	MZ
M047	152	216	131	18	0.0001	0.0011	16.72	8.08	12	DZ	MZ	MZ
M048	166	258	106	28	0.0004	0.0007	24.6	2.32	15.97	DZ	MZ	MZ
M049	118	226	116	11	NA	NA	20.28	NA	NA	MZ	MZ	MZ
M050	142	235	123	40	0.0004	0.001	7.62	3.24	4.58	DZ	DZ	DZ
M051	108	288	131	130	0.0001	0.0004	22.22	7.15	12.88	DZ	DZ	DZ
M052	147	196	139	103	0.0001	0.0005	13.22	4.68	7.62	DZ	DZ	DZ
M053	125	236	110	12	NA	NA	14.44	NA	NA	MZ	MZ	MZ
M054	102	240	118	76	0.0002	0.0003	16.18	5.98	9.96	DZ	DZ	DZ
M055	122	237	113	60	0.0004	0.0004	11.32	3.76	6.43	DZ	DZ	DZ

## Sheet: Table S6 
Table S6: Comparison between LDNZ and other classical SNP-based methods
	Zygosity assessment	SNP loci	Required sequencing read	cost
Leung et alPMID: 23595772	classical SNP-based	900,000 SNP	431M	Not Given
Zheng et al.PMID: 23762285	classical SNP-based	4,524 SNP	11.5M	Not Given
Hedriana et al.PMID: 31711265	classical SNP-based	13,000 SNP	28M	Not Given
Wang et al.PMID: 37599029	classical SNP-based	2,800 SNP	Not Given	Not Given
LDNZ method	SNP-based with LD-block	207 LD-block (1035 SNP)	1.5M	15
